# Supplementary material for: Umbilical cord plasma concentrate has beneficial effects on DNA methylation GrimAge and human clinical biomarkers
Source: Aging Cell. 2022 Sep 2;21(10):e13696. doi: 10.1111/acel.13696 (PMC9577957; doi:10.1111/acel.13696)
Supplement: Supplementary file 2 — Table S1 [file ACEL-21-e13696-s001.xlsx]

## Sheet: Table 1
Table 1. Top 20 DNA methylation sites significantly associated with the treatment
Chr	Probe	bp	CpG island	Gene	Gene Location	Difference	CI_low	CI_high	P-value	FDR
11	cg13824097	1827023				0.0808943	0.0961385	0.0656501	2.88561e-09	0.00249962
2	cg08357990	33359550		LTBP1	TSS200; Body	-0.0493576	-0.0390996	-0.0596156	1.24123e-08	0.00323422
1	cg17034181	101362442	S_Shore	SLC30A7	Body	-0.0466189	-0.036846	-0.0563917	1.40926e-08	0.00323422
16	cg11297013	8346717				0.0252619	0.0305786	0.0199452	1.49346e-08	0.00323422
6	cg03863838	36562081	Island	SFRS3	TSS200	-0.0461469	-0.0358098	-0.056484	3.69762e-08	0.00567368
1	cg19081470	11000722				0.0582157	0.0713116	0.0451198	3.92988e-08	0.00567368
22	cg10695761	21539377	S_Shore			0.0456321	0.0562485	0.0350157	6.36145e-08	0.0074359
16	cg10765567	75467484	Island	CFDP1	TSS200	-0.00341689	-0.00261766	-0.00421612	6.86731e-08	0.0074359
7	cg05725489	600658	N_Shore	PRKAR1B	Body	0.0300949	0.037383	0.0228068	1.12167e-07	0.0107959
8	cg23628099	48089762				0.050902	0.0633763	0.0384277	1.32502e-07	0.0111229
1	cg07907639	159787620				0.0309344	0.03855	0.0233187	1.41245e-07	0.0111229
10	cg07834955	99531879	Island	SFRP5	TSS200	-0.00627119	-0.00471154	-0.00783084	1.6274e-07	0.0113367
3	cg26946032	129305723		PLXND1	Body	0.0172467	0.0215736	0.0129198	1.83728e-07	0.0113367
2	cg11865801	237967595				0.0163138	0.0204107	0.0122169	1.86298e-07	0.0113367
1	cg24710995	198431936				0.0307721	0.0385765	0.0229677	2.13533e-07	0.0113367
19	cg00772380	41135151	N_Shore	LTBP4	Body	0.0248993	0.0312255	0.018573	2.18869e-07	0.0113367
5	cg00398767	109037023		MAN2A1	Body	0.0343678	0.0431101	0.0256255	2.22483e-07	0.0113367
20	cg22659862	57438238		GNAS	3'UTR; 5'UTR; Body	0.0115141	0.0144552	0.00857305	2.35588e-07	0.0113375
9	cg09870092	80938588		PSAT1	Body	0.0510515	0.0641511	0.0379518	2.50815e-07	0.011435
2	cg22708752	54853191	N_Shelf	SPTBN1	Body	0.00519576	0.00653886	0.00385267	2.77584e-07	0.0120227

## Sheet: STable 1
Supplemental Table 1. Distribution of Demographics
	Female (N=10)	Male (N=8)	Overall (N=18)
Age
Mean (SD)	70.7 (7.31)	78.3 (8.56)	74.1 (8.57)
Median [Min, Max]	72.2 [59.9, 82.2]	77.4 [65.1, 95.1]	75.1 [59.9, 95.1]
Weight
Mean (SD)	146 (24.9)	197 (32.1)	169 (37.7)
Median [Min, Max]	142 [118, 202]	202 [130, 236]	162 [118, 236]

## Sheet: STable 2
Supplemental Table 2. Paired t-tests of clinical biomarkers and DNAm estimators
Type	Variable	Before	After	Difference	CI_low	CI_high	P-value	Direction	FDR
DNAmAge	AgeAccelHorvath	-0.44389	-0.207092	0.236797	-1.04248	1.51607	0.700993	Positive	0.877611
DNAmAge	AgeAccelHannum	0.0810369	-0.236143	-0.31718	-1.55524	0.920878	0.595853	Negative	0.877611
DNAmAge	AgeAccelSkinBlood	-0.178927	0.0103295	0.189257	-1.2448	1.62331	0.784034	Positive	0.877611
DNAmAge	AgeAccelTL	0.00133074	0.0110751	0.00974438	-0.035616	0.0551048	0.656112	Positive	0.877611
DNAmAge	AgeAccelPheno	-0.195378	-0.34334	-0.147962	-2.14479	1.84886	0.877611	Negative	0.877611
DNAmAge	AgeAccelGrim	0.0415715	-0.784609	-0.82618	-1.4204	-0.231956	0.00928136	Negative	0.0556882
GrimAge Component	DNAmADMAdjAge	-0.70055	-2.34351	-1.64296	-5.63008	2.34416	0.396745	Negative	0.528994
GrimAge Component	DNAmB2MAdjAge	3322.83	-6404.91	-9727.75	-28726.2	9270.68	0.295103	Negative	0.472164
GrimAge Component	DNAmCystatinCAdjAge	4854.1	-954.581	-5808.68	-10761.1	-856.279	0.0241702	Negative	0.0966809
GrimAge Component	DNAmGDF15AdjAge	25.0195	-50.1228	-75.1424	-119.616	-30.669	0.00238449	Negative	0.0190759
GrimAge Component	DNAmLeptinAdjAge	-177.656	-273.39	-95.7348	-836.119	644.649	0.788287	Negative	0.788287
GrimAge Component	DNAmPACKYRSAdjAge	-0.3389	-2.04926	-1.71036	-3.39557	-0.0251583	0.0470304	Negative	0.103143
GrimAge Component	DNAmPAI1AdjAge	-601.821	275.868	877.689	-6.69984	1762.08	0.0515715	Positive	0.103143
GrimAge Component	DNAmTIMP1AdjAge	16.0112	-20.1361	-36.1473	-186.979	114.685	0.619614	Negative	0.708131
CellType	CD8.naive	189.983	193.242	3.25866	-3.71002	10.2273	0.337682	Positive	0.787926
CellType	CD8pCD28nCD45RAn	8.2468	8.48985	0.243051	-1.06004	1.54614	0.698827	Positive	0.815298
CellType	PlasmaBlast	2.07781	2.10046	0.0226489	-0.0418823	0.0871801	0.469105	Positive	0.815298
CellType	CD4T	0.122827	0.127221	0.00439434	-0.0156057	0.0243943	0.648841	Positive	0.815298
CellType	NK	0.0457488	0.041313	-0.00443577	-0.013481	0.00460942	0.315325	Negative	0.787926
CellType	Mono	0.0747383	0.084735	0.00999669	0.00212273	0.0178706	0.0158677	Positive	0.111074
CellType	Gran	0.720172	0.721749	0.00157707	-0.0323989	0.035553	0.923132	Positive	0.923132
Biomarker	MCHC	33.7333	32.6333	-1.1	-1.38896	-0.811039	3.45954e-07	Negative	2.69844e-05
Biomarker	Immunoglobulin M Qn	138.556	124.833	-13.7222	-20.5381	-6.9063	0.000542917	Negative	0.0211737
Biomarker	RDW	14.3389	13.1167	-1.22222	-1.8969	-0.547548	0.00136386	Negative	0.0354604
Biomarker	Basos	0.444444	0.833333	0.388889	0.139433	0.638344	0.00433079	Positive	0.0378839
Biomarker	Creatinine	1.07444	1.01556	-0.0588889	-0.0960591	-0.0217187	0.00385831	Negative	0.0378839
Biomarker	eGFR If Africn Am	74.8333	79.7778	4.94444	1.76952	8.11937	0.00436261	Positive	0.0378839
Biomarker	eGFR If NonAfricn Am	64.8889	69.1111	4.22222	1.47424	6.9702	0.00479699	Positive	0.0378839
Biomarker	Immunoglobulin G Qn	1017.33	953.278	-64.0556	-102.461	-25.6506	0.00263355	Negative	0.0378839
Biomarker	LH	26.7556	22.8556	-3.9	-6.44279	-1.35721	0.0048569	Negative	0.0378839
Biomarker	MCV	91.6111	93.1667	1.55556	0.602473	2.50864	0.00310151	Positive	0.0378839
Biomarker	Carbon Dioxide Total	22.9412	21	-1.94118	-3.28279	-0.599561	0.00736763	Negative	0.0522432
Biomarker	Insulin	8.66111	6.90556	-1.75556	-3.07977	-0.431344	0.0123818	Negative	0.0804815
Biomarker	Insulin-Like Growth Factor I	120.944	107.389	-13.5556	-24.6467	-2.46438	0.0195245	Negative	0.110358
Biomarker	Triiodothyronine Free	3.05	2.85556	-0.194444	-0.353971	-0.0349176	0.0198078	Negative	0.110358
Biomarker	Creatinine Urine	88.7556	62.2944	-26.4611	-49.1272	-3.79506	0.0247456	Negative	0.128677
Biomarker	DPD/Crt Ratio	6.86	5.64	-1.22	-2.31787	-0.122131	0.0318665	Negative	0.155349
Biomarker	Eos	2.33333	3.55556	1.22222	0.0584057	2.38604	0.0406484	Positive	0.156233
Biomarker	Ferritin	108.765	92.5882	-16.1765	-31.851	-0.501946	0.043872	Negative	0.156233
Biomarker	Hematocrit	41.9944	43.0611	1.06667	0.078841	2.05449	0.0359137	Positive	0.156233
Biomarker	Immunoglobulin A Qn	221.333	209.5	-11.8333	-23.2222	-0.444454	0.0425766	Negative	0.156233
Biomarker	LDH	181.647	176.176	-5.47059	-10.7769	-0.164227	0.0440658	Negative	0.156233
Biomarker	pH	6.52778	6.22222	-0.305556	-0.590191	-0.0209196	0.0368781	Negative	0.156233
Biomarker	Globulin Total	2.68333	2.56111	-0.122222	-0.249356	0.00491202	0.0584961	Negative	0.194293
Biomarker	MCH	30.85	30.4111	-0.438889	-0.902929	0.0251511	0.0622733	Negative	0.194293
Biomarker	Platelets	249.833	241.389	-8.44444	-17.3062	0.417277	0.0605206	Negative	0.194293
Biomarker	Deoxypyridinoline	47.4765	30.0941	-17.3824	-36.2385	1.4738	0.0683837	Negative	0.205151
Biomarker	F2-Isoprostane	0.441111	0.295556	-0.145556	-0.314902	0.0237909	0.0874613	Negative	0.252666
Biomarker	A/G Ratio	1.67778	1.74444	0.0666667	-0.0151351	0.148468	0.103685	Positive	0.288835
Biomarker	Bilirubin Total	0.5	0.594444	0.0944444	-0.0314441	0.220333	0.131885	Positive	0.346101
Biomarker	Cytomegalovirus (CMV) Ab IgG	4.70556	4.36667	-0.338889	-0.792145	0.114367	0.133116	Negative	0.346101
Biomarker	DHEA-Sulfate	96.9833	91.7167	-5.26667	-12.449	1.91564	0.140254	Negative	0.352898
Biomarker	Protein Total	7.12222	6.97222	-0.15	-0.369265	0.0692651	0.167102	Negative	0.407311
Biomarker	Monocytes	7.83333	8.33333	0.5	-0.286282	1.28628	0.19736	Positive	0.466488
Biomarker	Estimated CHD Risk	0.616667	0.655556	0.0388889	-0.0252478	0.103026	0.217987	Positive	0.500087
Biomarker	Propeptide Type I Collagen	41.6111	39.3889	-2.22222	-6.2534	1.80896	0.260874	Negative	0.581376
Biomarker	AST (SGOT)	18.1667	19.1111	0.944444	-0.840196	2.72908	0.279729	Positive	0.606079
Biomarker	Cortisol	13.8056	15.3556	1.55	-1.50347	4.60347	0.299148	Positive	0.630636
Biomarker	Neutrophils	60.7778	59.1667	-1.61111	-4.92356	1.70134	0.319191	Negative	0.636453
Biomarker	Reverse T3	21.1588	23.2235	2.06471	-2.25842	6.38783	0.326386	Positive	0.636453
Biomarker	Testosterone	180.889	172.5	-8.38889	-25.3432	8.56543	0.311139	Negative	0.636453
Biomarker	Specific Gravity	1.0155	1.01406	-0.00144444	-0.00460904	0.00172015	0.349046	Negative	0.664038
Biomarker	Magnesium	2.09412	2.12353	0.0294118	-0.0380302	0.0968538	0.36896	Positive	0.685211
Biomarker	Cystatin C	1.06611	1.05056	-0.0155556	-0.0521473	0.0210361	0.382295	Negative	0.693465
Biomarker	BUN/Creatinine Ratio	18.7222	19.4444	0.722222	-1.19093	2.63537	0.436744	Positive	0.733405
Biomarker	C-Telopeptide	351	338.333	-12.6667	-45.0325	19.6991	0.420413	Negative	0.733405
Biomarker	Estradiol	13.5556	12.5444	-1.01111	-3.72057	1.69835	0.441924	Negative	0.733405
Biomarker	Sex Horm Binding Glob	64.6833	62.0722	-2.61111	-9.38328	4.16106	0.427195	Negative	0.733405
Biomarker	ALT (SGPT)	18.2222	17.6111	-0.611111	-2.72188	1.49966	0.54939	Negative	0.808403
Biomarker	Chloride	99.8824	99.2941	-0.588235	-2.49527	1.3188	0.522467	Negative	0.808403
Biomarker	F2-Isoprostane/Creatinine	0.51	0.537059	0.0270588	-0.0743441	0.128462	0.579455	Positive	0.808403
Biomarker	Glucose	109.111	106.944	-2.16667	-10.2776	5.94431	0.580392	Negative	0.808403
Biomarker	Hemoglobin	14.1722	14.0556	-0.116667	-0.516048	0.282715	0.545851	Negative	0.808403
Biomarker	Iron	87.2941	91.8824	4.58824	-12.3194	21.4958	0.573103	Positive	0.808403
Biomarker	RA Latex Turbid.	10.3889	10.2778	-0.111111	-0.488252	0.26603	0.542463	Negative	0.808403
Biomarker	RBC	4.59944	4.62611	0.0266667	-0.0683784	0.121712	0.561676	Positive	0.808403
Biomarker	T4 Free (Direct)	1.23889	1.26611	0.0272222	-0.0592613	0.113706	0.515532	Positive	0.808403
Biomarker	Sodium	141	140.588	-0.411765	-2.04838	1.22485	0.601117	Negative	0.821162
Biomarker	WBC	6.42778	6.23333	-0.194444	-0.985241	0.596352	0.610608	Negative	0.821162
Biomarker	Free Testosterone(Direct)	4.36111	4.12778	-0.233333	-1.24703	0.780366	0.633424	Negative	0.829305
Biomarker	Immunoglobulin E Total	93.6667	98.3889	4.72222	-16.0702	25.5147	0.637927	Positive	0.829305
Biomarker	Albumin	4.43889	4.41111	-0.0277778	-0.161873	0.106317	0.667577	Negative	0.839855
Biomarker	T. Chol/HDL Ratio	3.46667	3.50556	0.0388889	-0.144136	0.221914	0.659604	Positive	0.839855
Biomarker	Alkaline Phosphatase	76	75	-1	-6.29352	4.29352	0.694106	Negative	0.840048
Biomarker	Cholesterol Total	196.5	195.167	-1.33333	-8.98804	6.32137	0.717783	Negative	0.840048
Biomarker	Hemoglobin A1c	5.79444	5.81667	0.0222222	-0.10718	0.151625	0.72158	Positive	0.840048
Biomarker	Homocyst(e)ine Plasma	14.3944	14.5833	0.188889	-0.766278	1.14406	0.681734	Positive	0.840048
Biomarker	LDL Cholesterol Calc	111.833	110.778	-1.05556	-7.13524	5.02413	0.718656	Negative	0.840048
Biomarker	Lymphs	28.5	28.1111	-0.388889	-2.90232	2.12455	0.748076	Negative	0.858088
Biomarker	Calcium	9.42353	9.44706	0.0235294	-0.156909	0.203968	0.785751	Positive	0.88824
Biomarker	BUN	19.8889	19.6667	-0.222222	-2.03984	1.5954	0.799545	Negative	0.888459
Biomarker	Thyroid Peroxidase (TPO) Ab	15.7222	14.9444	-0.777778	-7.51373	5.95818	0.810446	Negative	0.888459
Biomarker	TSH	2.52667	2.57439	0.0477222	-0.388252	0.483697	0.820116	Positive	0.888459
Biomarker	Potassium	4.27059	4.24706	-0.0235294	-0.260214	0.213155	0.835747	Negative	0.892989
Biomarker	Uric Acid	6.00588	5.98235	-0.0235294	-0.353013	0.305954	0.881561	Negative	0.929213
Biomarker	VLDL Cholesterol Cal	26	25.8333	-0.166667	-2.81048	2.47714	0.895752	Negative	0.931582
Biomarker	Phosphorus	3.41765	3.42941	0.0117647	-0.25901	0.28254	0.927757	Positive	0.939806
Biomarker	Triglycerides	130.167	129.5	-0.666667	-14.0907	12.7574	0.917779	Negative	0.939806
Biomarker	HDL Cholesterol	58.6667	58.5556	-0.111111	-3.50062	3.27839	0.945668	Negative	0.945668

## Sheet: STable 3
Supplemental Table 3. Paired t-tests of clinical biomarkers, stratified by sex
Variable	Before	After	Difference	CI_low	CI_high	P-value	Sex	Direction	FDR
A/G Ratio	1.625	1.65	0.025	-0.0821561	0.132156	0.598331	Male	Positive	0.751842
A/G Ratio	1.72	1.82	0.1	-0.034889	0.234889	0.127846	Female	Positive	0.604484
Albumin	4.425	4.35	-0.075	-0.246624	0.0966244	0.335818	Male	Negative	0.560964
Albumin	4.45	4.46	0.01	-0.217344	0.237344	0.922919	Female	Positive	1
Alkaline Phosphatase	76.25	74.5	-1.75	-12.7756	9.27561	0.718539	Male	Negative	0.773439
Alkaline Phosphatase	75.7778	75.4444	-0.333333	-6.22506	5.5584	0.899419	Female	Negative	1
ALT (SGPT)	20.625	21.25	0.625	-3.44466	4.69466	0.727213	Male	Positive	0.773439
ALT (SGPT)	16.3	14.7	-1.6	-4.19464	0.994642	0.19649	Female	Negative	0.604484
AST (SGOT)	16.875	19.875	3	0.952175	5.04782	0.0104892	Male	Positive	0.174742
AST (SGOT)	19.2	18.5	-0.7	-3.26932	1.86932	0.552953	Female	Negative	0.958453
Basos	0.25	0.875	0.625	0.192318	1.05768	0.0112014	Male	Positive	0.174742
Basos	0.6	0.8	0.2	-0.101621	0.501621	0.167851	Female	Positive	0.604484
Bilirubin Total	0.525	0.55	0.025	-0.12818	0.17818	0.711015	Male	Positive	0.773439
Bilirubin Total	0.48	0.63	0.15	-0.0612693	0.361269	0.14271	Female	Positive	0.604484
BUN	24.75	25	0.25	-2.70578	3.20578	0.847167	Male	Positive	0.869461
BUN	16	15.4	-0.6	-3.38489	2.18489	0.637642	Female	Negative	0.977553
BUN/Creatinine Ratio	18.375	19.75	1.375	-0.986984	3.73698	0.21107	Male	Positive	0.444959
BUN/Creatinine Ratio	19	19.2	0.2	-3.08338	3.48338	0.893436	Female	Positive	1
Calcium	9.325	9.4875	0.1625	-0.101637	0.426637	0.189067	Male	Positive	0.409646
Calcium	9.51111	9.41111	-0.1	-0.369034	0.169034	0.416303	Female	Negative	0.877446
Carbon Dioxide Total	21.875	19.75	-2.125	-3.70098	-0.549024	0.0153109	Male	Negative	0.175159
Carbon Dioxide Total	23.8889	22.1111	-1.77778	-4.26195	0.706393	0.137494	Female	Negative	0.604484
Chloride	99.625	100.125	0.5	-2.36138	3.36138	0.691826	Male	Positive	0.773439
Chloride	100.111	98.5556	-1.55556	-4.53535	1.42424	0.26307	Female	Negative	0.696246
Cholesterol Total	184.25	183.75	-0.5	-8.70348	7.70348	0.889465	Male	Negative	0.896623
Cholesterol Total	206.3	204.3	-2	-15.7891	11.7891	0.750334	Female	Negative	1
Cortisol	12.4625	13.05	0.5875	-1.27786	2.45286	0.480676	Male	Positive	0.681685
Cortisol	14.88	17.2	2.32	-3.4855	8.1255	0.389548	Female	Positive	0.871036
Creatinine	1.36875	1.2875	-0.08125	-0.160365	-0.00213504	0.0455248	Male	Negative	0.295042
Creatinine	0.839	0.798	-0.041	-0.0787704	-0.00322958	0.0364216	Female	Negative	0.403807
Creatinine Urine	105.85	68.9125	-36.9375	-66.144	-7.73104	0.0202107	Male	Negative	0.175159
Creatinine Urine	75.08	57	-18.08	-55.9281	19.7681	0.307967	Female	Negative	0.774885
C-Telopeptide	380.25	364.875	-15.375	-76.6094	45.8594	0.571378	Male	Negative	0.751842
C-Telopeptide	327.6	317.1	-10.5	-54.6958	33.6958	0.603995	Female	Negative	0.977553
Cystatin C	1.2575	1.2275	-0.03	-0.10122	0.0412197	0.352401	Male	Negative	0.560964
Cystatin C	0.913	0.909	-0.004	-0.0506295	0.0426295	0.850443	Female	Negative	1
Cytomegalovirus (CMV) Ab IgG	4.2625	4.2125	-0.05	-0.168231	0.0682312	0.350617	Male	Negative	0.560964
Cytomegalovirus (CMV) Ab IgG	5.06	4.49	-0.57	-1.42248	0.282479	0.164682	Female	Negative	0.604484
Deoxypyridinoline	47.9625	25.9625	-22	-38.7199	-5.28006	0.0170487	Male	Negative	0.175159
Deoxypyridinoline	47.0444	33.7667	-13.2778	-50.1398	23.5842	0.430273	Female	Negative	0.877446
DHEA-Sulfate	93.8125	88.35	-5.4625	-19.0951	8.17009	0.374941	Male	Negative	0.584908
DHEA-Sulfate	99.52	94.41	-5.11	-14.8962	4.67616	0.267787	Female	Negative	0.696246
DPD/Crt Ratio	5.31667	3.98333	-1.33333	-2.75634	0.0896746	0.0609702	Male	Negative	0.317045
DPD/Crt Ratio	7.88889	6.74444	-1.14444	-2.98167	0.692781	0.188802	Female	Negative	0.604484
eGFR If Africn Am	65.125	70.75	5.625	-0.709519	11.9595	0.0738966	Male	Positive	0.328481
eGFR If Africn Am	82.6	87	4.4	0.378701	8.4213	0.0352685	Female	Positive	0.403807
eGFR If NonAfricn Am	56.375	61.25	4.875	-0.660398	10.4104	0.0758033	Male	Positive	0.328481
eGFR If NonAfricn Am	71.7	75.4	3.7	0.276735	7.12326	0.0370577	Female	Positive	0.403807
Eos	2.5	4.875	2.375	-0.110568	4.86057	0.0583799	Male	Positive	0.317045
Eos	2.2	2.5	0.3	-0.529458	1.12946	0.43438	Female	Positive	0.877446
Estimated CHD Risk	0.65	0.7125	0.0625	-0.0463892	0.171389	0.216838	Male	Positive	0.445088
Estimated CHD Risk	0.59	0.61	0.02	-0.0741811	0.114181	0.642415	Female	Positive	0.977553
Estradiol	19.3125	18.075	-1.2375	-7.40125	4.92625	0.649421	Male	Negative	0.756043
Estradiol	8.95	8.12	-0.83	-3.47909	1.81909	0.496415	Female	Negative	0.921914
F2-Isoprostane	0.30625	0.25875	-0.0475	-0.107745	0.0127449	0.104536	Male	Negative	0.332688
F2-Isoprostane	0.549	0.325	-0.224	-0.543619	0.0956186	0.147337	Female	Negative	0.604484
F2-Isoprostane/Creatinine	0.335	0.39125	0.05625	-0.0249206	0.137421	0.145296	Male	Positive	0.379393
F2-Isoprostane/Creatinine	0.665556	0.666667	0.00111111	-0.199239	0.201461	0.99011	Female	Positive	1
Ferritin	135	108.714	-26.2857	-57.6929	5.12145	0.0864928	Male	Negative	0.332688
Ferritin	90.4	81.3	-9.1	-28.6689	10.4689	0.320244	Female	Negative	0.780594
Free Testosterone(Direct)	7.2375	6.55	-0.6875	-1.69909	0.324088	0.152077	Male	Negative	0.379393
Free Testosterone(Direct)	2.06	2.19	0.13	-1.67691	1.93691	0.874309	Female	Positive	1
Globulin Total	2.8	2.6875	-0.1125	-0.288079	0.0630786	0.173521	Male	Negative	0.409646
Globulin Total	2.59	2.46	-0.13	-0.343411	0.0834115	0.201495	Female	Negative	0.604484
Glucose	119.625	114.875	-4.75	-22.1651	12.6651	0.539511	Male	Negative	0.738278
Glucose	100.7	100.6	-0.1	-8.98663	8.78663	0.980247	Female	Negative	1
HDL Cholesterol	50.375	50	-0.375	-6.95689	6.20689	0.896623	Male	Negative	0.896623
HDL Cholesterol	65.3	65.4	0.1	-4.39215	4.59215	0.960937	Female	Positive	1
Hematocrit	43.275	44.4625	1.1875	-0.343281	2.71828	0.109246	Male	Positive	0.332688
Hematocrit	40.97	41.94	0.97	-0.60091	2.54091	0.195949	Female	Positive	0.604484
Hemoglobin	14.7125	14.575	-0.1375	-0.704407	0.429407	0.584236	Male	Negative	0.751842
Hemoglobin	13.74	13.64	-0.1	-0.763395	0.563395	0.740931	Female	Negative	1
Hemoglobin A1c	5.95	6.0125	0.0625	-0.237063	0.362063	0.636866	Male	Positive	0.752659
Hemoglobin A1c	5.67	5.66	-0.01	-0.124109	0.104109	0.847259	Female	Negative	1
Homocyst(e)ine Plasma	17.1625	16.7	-0.4625	-2.626	1.701	0.628735	Male	Negative	0.752659
Homocyst(e)ine Plasma	12.18	12.89	0.71	-0.0337648	1.45376	0.0591193	Female	Positive	0.46113
Immunoglobulin A Qn	255.125	245.125	-10	-22.0407	2.04069	0.0903045	Male	Negative	0.332688
Immunoglobulin A Qn	194.3	181	-13.3	-33.8347	7.23474	0.176919	Female	Negative	0.604484
Immunoglobulin E Total	103.75	115	11.25	-41.9667	64.4667	0.632487	Male	Positive	0.752659
Immunoglobulin E Total	85.6	85.1	-0.5	-6.99755	5.99755	0.865657	Female	Negative	1
Immunoglobulin G Qn	1098	1037.62	-60.375	-110.255	-10.4953	0.0242621	Male	Negative	0.179514
Immunoglobulin G Qn	952.8	885.8	-67	-132.858	-1.14225	0.0468924	Female	Negative	0.406401
Immunoglobulin M Qn	120.5	110.5	-10	-18.3483	-1.65174	0.0253161	Male	Negative	0.179514
Immunoglobulin M Qn	153	136.3	-16.7	-28.1261	-5.27393	0.00913764	Female	Negative	0.356368
Insulin	11.325	9.2125	-2.1125	-4.76243	0.537431	0.10141	Male	Negative	0.332688
Insulin	6.53	5.06	-1.47	-3.12859	0.18859	0.0759455	Female	Negative	0.538523
Insulin-Like Growth Factor I	134.375	116.5	-17.875	-40.7112	4.96115	0.106625	Male	Negative	0.332688
Insulin-Like Growth Factor I	110.2	100.1	-10.1	-23.0839	2.88394	0.112316	Female	Negative	0.604484
Iron	84.75	96.125	11.375	-17.5785	40.3285	0.383809	Male	Positive	0.587002
Iron	89.5556	88.1111	-1.44444	-26.0692	23.1803	0.895743	Female	Negative	1
LDH	182.5	176.25	-6.25	-16.3393	3.83932	0.186391	Male	Negative	0.409646
LDH	180.889	176.111	-4.77778	-11.8413	2.28579	0.157433	Female	Negative	0.604484
LDL Cholesterol Calc	104.25	102.375	-1.875	-9.33171	5.58171	0.570829	Male	Negative	0.751842
LDL Cholesterol Calc	117.9	117.5	-0.4	-10.9954	10.1954	0.933812	Female	Negative	1
LH	13.0375	11.45	-1.5875	-3.3847	0.209702	0.0751125	Male	Negative	0.328481
LH	37.73	31.98	-5.75	-10.1152	-1.38479	0.0154548	Female	Negative	0.401826
Lymphs	28.25	26.75	-1.5	-4.81409	1.81409	0.320012	Male	Negative	0.554687
Lymphs	28.7	29.2	0.5	-3.67462	4.67462	0.792547	Female	Positive	1
Magnesium	2.15	2.2125	0.0625	-0.0367971	0.161797	0.180262	Male	Positive	0.409646
Magnesium	2.04444	2.04444	2.4677e-17	-0.108706	0.108706	1	Female	Positive	1
MCH	31.075	30.4	-0.675	-1.10768	-0.242318	0.00776785	Male	Negative	0.174742
MCH	30.67	30.42	-0.25	-1.08031	0.580314	0.512941	Female	Negative	0.93045
MCHC	33.975	32.7625	-1.2125	-1.65811	-0.766887	0.000355591	Male	Negative	0.0197581
MCHC	33.54	32.53	-1.01	-1.46048	-0.559521	0.000670158	Female	Negative	0.0522723
MCV	91.5	92.75	1.25	0.276065	2.22393	0.0189833	Male	Positive	0.175159
MCV	91.7	93.5	1.8	0.0871222	3.51288	0.0414162	Female	Positive	0.403807
Monocytes	8.75	9.75	1	-0.263945	2.26394	0.103552	Male	Positive	0.332688
Monocytes	7.1	7.2	0.1	-1.04109	1.24109	0.847259	Female	Positive	1
Neutrophils	60.125	57.75	-2.375	-7.32979	2.57979	0.29435	Male	Negative	0.521802
Neutrophils	61.3	60.3	-1	-6.33196	4.33196	0.681334	Female	Negative	0.977553
pH	6.4375	6.125	-0.3125	-0.62351	-0.00149026	0.0491737	Male	Negative	0.295042
pH	6.6	6.3	-0.3	-0.811423	0.211423	0.217195	Female	Negative	0.605043
Phosphorus	3.2625	3.1875	-0.075	-0.393347	0.243347	0.594824	Male	Negative	0.751842
Phosphorus	3.55556	3.64444	0.0888889	-0.405462	0.583239	0.6893	Female	Positive	0.977553
Platelets	218.25	211	-7.25	-16.7164	2.21641	0.113052	Male	Negative	0.332688
Platelets	275.1	265.7	-9.4	-25.361	6.56099	0.215521	Female	Negative	0.605043
Potassium	4.3875	4.275	-0.1125	-0.60697	0.38197	0.607257	Male	Negative	0.751842
Potassium	4.16667	4.22222	0.0555556	-0.190872	0.301983	0.617226	Female	Positive	0.977553
Propeptide Type I Collagen	39	36.75	-2.25	-8.12343	3.62343	0.395128	Male	Negative	0.592693
Propeptide Type I Collagen	43.7	41.5	-2.2	-8.82365	4.42365	0.471626	Female	Negative	0.91967
Protein Total	7.225	7.0375	-0.1875	-0.464552	0.0895516	0.153564	Male	Negative	0.379393
Protein Total	7.04	6.92	-0.12	-0.498231	0.258231	0.491146	Female	Negative	0.921914
RA Latex Turbid.	10.375	10.5	0.125	-0.170578	0.420578	0.350617	Male	Positive	0.560964
RA Latex Turbid.	10.4	10.1	-0.3	-0.978647	0.378647	0.343436	Female	Negative	0.811759
RBC	4.73375	4.79375	0.06	-0.107562	0.227562	0.425151	Male	Positive	0.625694
RBC	4.492	4.492	1.3323e-16	-0.135688	0.135688	1	Female	Positive	1
RDW	14.1625	13.3375	-0.825	-1.14647	-0.503532	0.000506619	Male	Negative	0.0197581
RDW	14.48	12.94	-1.54	-2.80141	-0.27859	0.0220483	Female	Negative	0.403807
Reverse T3	20.6625	23.4	2.7375	-2.75811	8.23311	0.277333	Male	Positive	0.521802
Reverse T3	21.6	23.0667	1.46667	-6.32433	9.25766	0.675679	Female	Positive	0.977553
Sex Horm Binding Glob	55.7125	50.6375	-5.075	-15.1058	4.95583	0.270502	Male	Negative	0.521802
Sex Horm Binding Glob	71.86	71.22	-0.64	-11.4564	10.1764	0.896466	Female	Negative	1
Sodium	140.25	141	0.75	-1.84609	3.34609	0.51649	Male	Positive	0.719396
Sodium	141.667	140.222	-1.44444	-3.78576	0.896876	0.192636	Female	Negative	0.604484
Specific Gravity	1.01763	1.01625	-0.001375	-0.00551761	0.00276761	0.458272	Male	Negative	0.661948
Specific Gravity	1.0138	1.0123	-0.0015	-0.00691922	0.00391922	0.546768	Female	Negative	0.958453
T. Chol/HDL Ratio	3.7875	3.85	0.0625	-0.313875	0.438875	0.70625	Male	Positive	0.773439
T. Chol/HDL Ratio	3.21	3.23	0.02	-0.203179	0.243179	0.843862	Female	Positive	1
T4 Free (Direct)	1.20625	1.2325	0.02625	-0.117788	0.170288	0.679473	Male	Positive	0.773439
T4 Free (Direct)	1.265	1.293	0.028	-0.103983	0.159983	0.642737	Female	Positive	0.977553
Testosterone	382.5	362.5	-20	-61.7102	21.7102	0.294197	Male	Negative	0.521802
Testosterone	19.6	20.5	0.9	-3.83855	5.63855	0.67755	Female	Positive	0.977553
Thyroid Peroxidase (TPO) Ab	14.75	11.875	-2.875	-7.14812	1.39812	0.155648	Male	Negative	0.379393
Thyroid Peroxidase (TPO) Ab	16.5	17.4	0.9	-11.8809	13.6809	0.876954	Female	Positive	1
Triglycerides	149	157.25	8.25	-8.77078	25.2708	0.289403	Male	Positive	0.521802
Triglycerides	115.1	107.3	-7.8	-29.5784	13.9784	0.438723	Female	Negative	0.877446
Triiodothyronine Free	3.1125	2.925	-0.1875	-0.43404	0.0590401	0.115161	Male	Negative	0.332688
Triiodothyronine Free	3	2.8	-0.2	-0.454597	0.0545974	0.109285	Female	Negative	0.604484
TSH	2.93875	3.02862	0.089875	-0.534831	0.714581	0.743691	Male	Positive	0.773439
TSH	2.197	2.211	0.014	-0.706593	0.734593	0.965904	Female	Positive	1
Uric Acid	6.5125	6.45	-0.0625	-0.48393	0.35893	0.736141	Male	Negative	0.773439
Uric Acid	5.55556	5.56667	0.0111111	-0.582364	0.604586	0.966622	Female	Positive	1
VLDL Cholesterol Cal	29.625	31.375	1.75	-1.52621	5.02621	0.247007	Male	Positive	0.494013
VLDL Cholesterol Cal	23.1	21.4	-1.7	-5.96623	2.56623	0.390849	Female	Negative	0.871036
WBC	6.475	5.7125	-0.7625	-1.82276	0.297762	0.132823	Male	Negative	0.370007
WBC	6.39	6.65	0.26	-0.98096	1.50096	0.646818	Female	Positive	0.977553

## Sheet: STable 4
Supplemental Table 4. Paired t-tests of DNAm estimators, stratified by sex
Variable	Before	After	Difference	CI_low	CI_high	P-value	Sex	Direction	Type
AgeAccelHorvath	0.00486212	-1.64787	-1.65273	-3.3412	0.0357409	0.0538232	Male	Negative	DNAmAge
AgeAccelHorvath	-0.802891	0.945526	1.74842	0.388259	3.10858	0.0173707	Female	Positive	DNAmAge
AgeAccelHannum	0.90391	-0.15551	-1.05942	-3.05853	0.939693	0.250397	Male	Negative	DNAmAge
AgeAccelHannum	-0.577262	-0.300649	0.276613	-1.53013	2.08336	0.737049	Female	Positive	DNAmAge
AgeAccelSkinBlood	0.853721	0.273119	-0.580602	-2.04855	0.887345	0.380789	Male	Negative	DNAmAge
AgeAccelSkinBlood	-1.00505	-0.199902	0.805144	-1.71	3.32028	0.487364	Female	Positive	DNAmAge
AgeAccelTL	-0.0225583	0.0097567	0.032315	-0.0498658	0.114496	0.383412	Male	Positive	DNAmAge
AgeAccelTL	0.020442	0.0121299	-0.00831212	-0.0697888	0.0531645	0.766667	Female	Negative	DNAmAge
AgeAccelPheno	3.49539	3.27117	-0.22422	-2.94011	2.49167	0.850766	Male	Negative	DNAmAge
AgeAccelPheno	-3.148	-3.23495	-0.086955	-3.4604	3.28649	0.954776	Female	Negative	DNAmAge
AgeAccelGrim	1.1033	0.563194	-0.540104	-1.54503	0.464823	0.244373	Male	Negative	DNAmAge
AgeAccelGrim	-0.80781	-1.86285	-1.05504	-1.91416	-0.195924	0.0214691	Female	Negative	DNAmAge
DNAmADMAdjAge	-8.74413	-11.1145	-2.37035	-7.59749	2.8568	0.319163	Male	Negative	GrimAge
DNAmADMAdjAge	5.73431	4.67326	-1.06105	-7.85404	5.73194	0.731966	Female	Negative	GrimAge
DNAmB2MAdjAge	-20236.2	-30274.4	-10038.2	-35346.8	15270.4	0.379527	Male	Negative	GrimAge
DNAmB2MAdjAge	22170	12690.7	-9479.38	-41821	22862.2	0.52392	Female	Negative	GrimAge
DNAmCystatinCAdjAge	-143.664	-3152.44	-3008.77	-13230.6	7213.04	0.508857	Male	Negative	GrimAge
DNAmCystatinCAdjAge	8852.32	803.705	-8048.61	-13521	-2576.21	0.00883979	Female	Negative	GrimAge
DNAmGDF15AdjAge	17.6394	-38.4138	-56.0533	-124.891	12.7848	0.0955588	Male	Negative	GrimAge
DNAmGDF15AdjAge	30.9236	-59.4901	-90.4136	-159.219	-21.6087	0.0156362	Female	Negative	GrimAge
DNAmLeptinAdjAge	-3527.2	-3305.42	221.784	-737.08	1180.65	0.601415	Male	Positive	GrimAge
DNAmLeptinAdjAge	2501.98	2152.23	-349.75	-1589.31	889.813	0.53919	Female	Negative	GrimAge
DNAmPACKYRSAdjAge	0.427602	0.237062	-0.19054	-1.75078	1.3697	0.781119	Male	Negative	GrimAge
DNAmPACKYRSAdjAge	-0.952102	-3.87833	-2.92622	-5.72317	-0.129272	0.0421354	Female	Negative	GrimAge
DNAmPAI1AdjAge	1961.59	1872.48	-89.1069	-1230.33	1052.12	0.858754	Male	Negative	GrimAge
DNAmPAI1AdjAge	-2652.55	-1001.42	1651.13	406.049	2896.2	0.0149588	Female	Positive	GrimAge
DNAmTIMP1AdjAge	101.055	97.8654	-3.1896	-302.657	296.278	0.98061	Male	Negative	GrimAge
DNAmTIMP1AdjAge	-52.0238	-114.537	-62.5134	-254.777	129.75	0.480746	Female	Negative	GrimAge
CD8.naive	185.806	183.638	-2.16819	-10.7089	6.3725	0.567226	Male	Negative	CellType
CD8.naive	193.325	200.925	7.60014	-3.54281	18.7431	0.157244	Female	Positive	CellType
CD8pCD28nCD45RAn	8.67858	9.04156	0.362985	-2.51851	3.24448	0.774446	Male	Positive	CellType
CD8pCD28nCD45RAn	7.90138	8.04848	0.147104	-1.23027	1.52448	0.814506	Female	Positive	CellType
PlasmaBlast	2.10401	2.09859	-0.00541663	-0.108927	0.0980934	0.905	Male	Negative	CellType
PlasmaBlast	2.05686	2.10196	0.0451013	-0.0525238	0.142726	0.323241	Female	Positive	CellType
CD4T	0.10897	0.120285	0.0113142	-0.0211668	0.0437953	0.437282	Male	Positive	CellType
CD4T	0.133912	0.132771	-0.00114157	-0.0315305	0.0292474	0.934139	Female	Negative	CellType
NK	0.0507571	0.048104	-0.00265314	-0.018972	0.0136657	0.712063	Male	Negative	CellType
NK	0.0417421	0.0358803	-0.00586187	-0.0187281	0.00700439	0.32961	Female	Negative	CellType
Mono	0.0911363	0.104145	0.0130089	-0.00489574	0.0309136	0.129483	Male	Positive	CellType
Mono	0.06162	0.0692069	0.00758689	0.000351471	0.0148223	0.0417688	Female	Positive	CellType
Gran	0.715298	0.704591	-0.0107068	-0.0537791	0.0323656	0.575136	Male	Negative	CellType
Gran	0.724071	0.735475	0.0114042	-0.0463198	0.0691282	0.665494	Female	Positive	CellType

## Sheet: Stable 5
Supplemental Table 5. Paired t-tests of clinical biomarkers, stratified by age
Variable	Before	After	Difference	CI_low	CI_high	P-value	Age	Direction
A/G Ratio	1.76667	1.82222	0.0555556	-0.0987109	0.209822	0.430366	<= 75	Positive
A/G Ratio	1.58889	1.66667	0.0777778	-0.0222804	0.177836	0.110813	> 75	Positive
Albumin	4.46667	4.46667	0	-0.252025	0.252025	1	<= 75	Positive
Albumin	4.41111	4.35556	-0.0555556	-0.219117	0.108006	0.456034	> 75	Negative
Alkaline Phosphatase	74.5	73.625	-0.875	-7.38826	5.63826	0.760004	<= 75	Negative
Alkaline Phosphatase	77.3333	76.2222	-1.11111	-10.7994	8.57719	0.798107	> 75	Negative
ALT (SGPT)	20.5556	18	-2.55556	-5.6568	0.545692	0.0939328	<= 75	Negative
ALT (SGPT)	15.8889	17.2222	1.33333	-1.49093	4.1576	0.308008	> 75	Positive
AST (SGOT)	20.5556	20.2222	-0.333333	-2.88272	2.21605	0.770713	<= 75	Negative
AST (SGOT)	15.7778	18	2.22222	-0.516485	4.96093	0.0982376	> 75	Positive
Basos	0.555556	0.888889	0.333333	-0.0510007	0.717667	0.0805162	<= 75	Positive
Basos	0.333333	0.777778	0.444444	0.0393208	0.849568	0.0352652	> 75	Positive
Bilirubin Total	0.522222	0.588889	0.0666667	-0.0420394	0.175373	0.195016	<= 75	Positive
Bilirubin Total	0.477778	0.6	0.122222	-0.137815	0.38226	0.310007	> 75	Positive
BUN	17.3333	16.6667	-0.666667	-3.92785	2.59452	0.64994	<= 75	Negative
BUN	22.4444	22.6667	0.222222	-2.20176	2.6462	0.837856	> 75	Positive
BUN/Creatinine Ratio	17.4444	18	0.555556	-3.27067	4.38178	0.746367	<= 75	Positive
BUN/Creatinine Ratio	20	20.8889	0.888889	-1.08752	2.86529	0.330006	> 75	Positive
Calcium	9.3125	9.4125	0.1	-0.148808	0.348808	0.373569	<= 75	Positive
Calcium	9.52222	9.47778	-0.0444444	-0.349769	0.26088	0.745751	> 75	Negative
Carbon Dioxide Total	22.875	21	-1.875	-4.38057	0.630573	0.12012	<= 75	Negative
Carbon Dioxide Total	23	21	-2	-3.8432	-0.156799	0.0368172	> 75	Negative
Chloride	100	97.125	-2.875	-5.82021	0.070205	0.054326	<= 75	Negative
Chloride	99.7778	101.222	1.44444	-0.556719	3.44561	0.134584	> 75	Positive
Cholesterol Total	212.778	208.778	-4	-18.329	10.329	0.537763	<= 75	Negative
Cholesterol Total	180.222	181.556	1.33333	-7.76167	10.4283	0.744017	> 75	Positive
Cortisol	14.9889	16.5889	1.6	-3.95665	7.15665	0.525362	<= 75	Positive
Cortisol	12.6222	14.1222	1.5	-2.55686	5.55686	0.418657	> 75	Positive
Creatinine	1.02333	0.94	-0.0833333	-0.133444	-0.0332223	0.00498366	<= 75	Negative
Creatinine	1.12556	1.09111	-0.0344444	-0.0953479	0.026459	0.228442	> 75	Negative
Creatinine Urine	99.0778	59.7556	-39.3222	-78.4669	-0.177547	0.0491903	<= 75	Negative
Creatinine Urine	78.4333	64.8333	-13.6	-42.8606	15.6606	0.315073	> 75	Negative
C-Telopeptide	381.667	352.111	-29.5556	-76.6237	17.5126	0.185643	<= 75	Negative
C-Telopeptide	320.333	324.556	4.22222	-47.9691	56.4136	0.856655	> 75	Positive
Cystatin C	1.00556	0.986667	-0.0188889	-0.0574076	0.0196298	0.290889	<= 75	Negative
Cystatin C	1.12667	1.11444	-0.0122222	-0.0850206	0.0605761	0.708735	> 75	Negative
Cytomegalovirus (CMV) Ab IgG	5.17778	4.32222	-0.855556	-1.57674	-0.134367	0.0256212	<= 75	Negative
Cytomegalovirus (CMV) Ab IgG	4.23333	4.41111	0.177778	-0.232179	0.587734	0.346594	> 75	Positive
Deoxypyridinoline	55.7875	28.75	-27.0375	-67.1875	13.1125	0.15533	<= 75	Negative
Deoxypyridinoline	40.0889	31.2889	-8.8	-25.9157	8.31573	0.269789	> 75	Negative
DHEA-Sulfate	104.378	102.467	-1.91111	-14.5086	10.6864	0.735495	<= 75	Negative
DHEA-Sulfate	89.5889	80.9667	-8.62222	-18.0159	0.771485	0.067178	> 75	Negative
DPD/Crt Ratio	7.2125	5.8625	-1.35	-3.48051	0.780506	0.177716	<= 75	Negative
DPD/Crt Ratio	6.45714	5.38571	-1.07143	-2.22126	0.0784022	0.062794	> 75	Negative
eGFR If Africn Am	77	83.6667	6.66667	2.6541	10.6792	0.00500862	<= 75	Positive
eGFR If Africn Am	72.6667	75.8889	3.22222	-2.35761	8.80206	0.219663	> 75	Positive
eGFR If NonAfricn Am	66.7778	72.3333	5.55556	2.24691	8.8642	0.00472785	<= 75	Positive
eGFR If NonAfricn Am	63	65.8889	2.88889	-2.11402	7.8918	0.219687	> 75	Positive
Eos	2.33333	2.66667	0.333333	-0.435335	1.102	0.346594	<= 75	Positive
Eos	2.33333	4.44444	2.11111	-0.177031	4.39925	0.0660401	> 75	Positive
Estimated CHD Risk	0.6	0.633333	0.0333333	-0.0683519	0.135019	0.471362	<= 75	Positive
Estimated CHD Risk	0.633333	0.677778	0.0444444	-0.0580446	0.146934	0.346594	> 75	Positive
Estradiol	10.1556	10.2333	0.0777778	-4.05069	4.20624	0.966413	<= 75	Positive
Estradiol	16.9556	14.8556	-2.1	-6.41876	2.21876	0.294689	> 75	Negative
F2-Isoprostane	0.577778	0.32	-0.257778	-0.609559	0.0940039	0.129538	<= 75	Negative
F2-Isoprostane	0.304444	0.271111	-0.0333333	-0.104824	0.0381569	0.313637	> 75	Negative
F2-Isoprostane/Creatinine	0.59875	0.66125	0.0625	-0.16605	0.29105	0.538483	<= 75	Positive
F2-Isoprostane/Creatinine	0.431111	0.426667	-0.00444444	-0.0814179	0.072529	0.897364	> 75	Negative
Ferritin	109.25	85	-24.25	-54.3625	5.86251	0.098586	<= 75	Negative
Ferritin	108.333	99.3333	-9	-27.8363	9.83629	0.302585	> 75	Negative
Free Testosterone(Direct)	3.23333	3.73333	0.5	-1.43546	2.43546	0.567825	<= 75	Positive
Free Testosterone(Direct)	5.48889	4.52222	-0.966667	-1.83632	-0.097018	0.0334766	> 75	Negative
Globulin Total	2.53333	2.46667	-0.0666667	-0.315744	0.18241	0.55425	<= 75	Negative
Globulin Total	2.83333	2.65556	-0.177778	-0.303953	-0.0516027	0.0117167	> 75	Negative
Glucose	96	92.7778	-3.22222	-18.814	12.3695	0.646417	<= 75	Negative
Glucose	122.222	121.111	-1.11111	-10.5679	8.34573	0.793297	> 75	Negative
HDL Cholesterol	66.1111	65.6667	-0.444444	-5.0422	4.15331	0.829191	<= 75	Negative
HDL Cholesterol	51.2222	51.4444	0.222222	-5.86408	6.30852	0.934969	> 75	Positive
Hematocrit	41.8889	43.2222	1.33333	-0.292268	2.95893	0.0952196	<= 75	Positive
Hematocrit	42.1	42.9	0.8	-0.689015	2.28902	0.250483	> 75	Positive
Hemoglobin	14.1222	14.2111	0.0888889	-0.557026	0.734804	0.759106	<= 75	Positive
Hemoglobin	14.2222	13.9	-0.322222	-0.902271	0.257827	0.236076	> 75	Negative
Hemoglobin A1c	5.58889	5.56667	-0.0222222	-0.148397	0.103953	0.695288	<= 75	Negative
Hemoglobin A1c	6	6.06667	0.0666667	-0.191152	0.324486	0.56747	> 75	Positive
Homocyst(e)ine Plasma	13.4111	14.2889	0.877778	-0.88211	2.63767	0.283295	<= 75	Positive
Homocyst(e)ine Plasma	15.3778	14.8778	-0.5	-1.45079	0.45079	0.259845	> 75	Negative
Immunoglobulin A Qn	231.778	214.222	-17.5556	-40.5743	5.46317	0.116676	<= 75	Negative
Immunoglobulin A Qn	210.889	204.778	-6.11111	-15.3387	3.11646	0.165232	> 75	Negative
Immunoglobulin E Total	46.6667	41.2222	-5.44444	-16.1653	5.27642	0.275267	<= 75	Negative
Immunoglobulin E Total	140.667	155.556	14.8889	-29.1864	58.9642	0.458412	> 75	Positive
Immunoglobulin G Qn	927.778	866.444	-61.3333	-136.486	13.8194	0.096613	<= 75	Negative
Immunoglobulin G Qn	1106.89	1040.11	-66.7778	-109.565	-23.9909	0.00699249	> 75	Negative
Immunoglobulin M Qn	158.444	138.333	-20.1111	-31.398	-8.82422	0.00339595	<= 75	Negative
Immunoglobulin M Qn	118.667	111.333	-7.33333	-14.6961	0.0294473	0.0507251	> 75	Negative
Insulin	7.02222	6.58889	-0.433333	-1.80676	0.94009	0.487618	<= 75	Negative
Insulin	10.3	7.22222	-3.07778	-5.244	-0.911559	0.0112484	> 75	Negative
Insulin-Like Growth Factor I	114.889	105.667	-9.22222	-27.4843	9.03982	0.277763	<= 75	Negative
Insulin-Like Growth Factor I	127	109.111	-17.8889	-34.2013	-1.57644	0.0353183	> 75	Negative
Iron	96	85.125	-10.875	-31.2135	9.46351	0.246569	<= 75	Negative
Iron	79.5556	97.8889	18.3333	-8.21911	44.8858	0.150005	> 75	Positive
LDH	193.375	185	-8.375	-18.236	1.48597	0.0845784	<= 75	Negative
LDH	171.222	168.333	-2.88889	-9.56176	3.78398	0.34735	> 75	Negative
LDL Cholesterol Calc	122.444	120.111	-2.33333	-13.3323	8.66561	0.63783	<= 75	Negative
LDL Cholesterol Calc	101.222	101.444	0.222222	-7.81006	8.25451	0.950696	> 75	Positive
LH	34.0889	28.5444	-5.54444	-10.2231	-0.865801	0.0257365	<= 75	Negative
LH	19.4222	17.1667	-2.25556	-4.96535	0.454234	0.0911921	> 75	Negative
Lymphs	31.1111	29.7778	-1.33333	-5.749	3.08233	0.505958	<= 75	Negative
Lymphs	25.8889	26.4444	0.555556	-2.81939	3.93051	0.714124	> 75	Positive
Magnesium	2.1375	2.1625	0.025	-0.0615364	0.111536	0.51649	<= 75	Positive
Magnesium	2.05556	2.08889	0.0333333	-0.0882038	0.15487	0.544737	> 75	Positive
MCH	30.6556	30.3889	-0.266667	-1.09455	0.561214	0.478855	<= 75	Negative
MCH	31.0444	30.4333	-0.611111	-1.21812	-0.00410125	0.0487986	> 75	Negative
MCHC	33.7111	32.8889	-0.822222	-1.15234	-0.492102	0.0004322	<= 75	Negative
MCHC	33.7556	32.3778	-1.37778	-1.83862	-0.916933	0.000125258	> 75	Negative
MCV	91.1111	92.5556	1.44444	-0.362788	3.25168	0.102558	<= 75	Positive
MCV	92.1111	93.7778	1.66667	0.513665	2.81967	0.0103331	> 75	Positive
Monocytes	7.55556	7.77778	0.222222	-1.3044	1.74885	0.745751	<= 75	Positive
Monocytes	8.11111	8.88889	0.777778	-0.0623045	1.61786	0.0652848	> 75	Positive
Neutrophils	58.3333	58.8889	0.555556	-4.85402	5.96513	0.818745	<= 75	Positive
Neutrophils	63.2222	59.4444	-3.77778	-8.27264	0.717087	0.0886036	> 75	Negative
pH	6.55556	6.33333	-0.222222	-0.734668	0.290223	0.346594	<= 75	Negative
pH	6.5	6.11111	-0.388889	-0.762394	-0.0153834	0.0431107	> 75	Negative
Phosphorus	3.65	3.625	-0.025	-0.530084	0.480084	0.910115	<= 75	Negative
Phosphorus	3.21111	3.25556	0.0444444	-0.326415	0.415304	0.78928	> 75	Positive
Platelets	259	250.444	-8.55556	-25.7997	8.68863	0.285657	<= 75	Negative
Platelets	240.667	232.333	-8.33333	-18.3997	1.73299	0.0926726	> 75	Negative
Potassium	4.25	4.2625	0.0125	-0.242011	0.267011	0.910807	<= 75	Positive
Potassium	4.28889	4.23333	-0.0555556	-0.503945	0.392834	0.782355	> 75	Negative
Propeptide Type I Collagen	43.7778	39.8889	-3.88889	-11.236	3.45827	0.256998	<= 75	Negative
Propeptide Type I Collagen	39.4444	38.8889	-0.555556	-5.53874	4.42763	0.8036	> 75	Negative
Protein Total	7	6.93333	-0.0666667	-0.506557	0.373224	0.735749	<= 75	Negative
Protein Total	7.24444	7.01111	-0.233333	-0.436704	-0.0299629	0.0294493	> 75	Negative
RA Latex Turbid.	10.2222	10.1111	-0.111111	-0.712007	0.489784	0.681057	<= 75	Negative
RA Latex Turbid.	10.5556	10.4444	-0.111111	-0.712007	0.489784	0.681057	> 75	Negative
RBC	4.61111	4.67889	0.0677778	-0.0738418	0.209397	0.30184	<= 75	Positive
RBC	4.58778	4.57333	-0.0144444	-0.167943	0.139054	0.833641	> 75	Negative
RDW	13.9889	12.9111	-1.07778	-1.41234	-0.743213	7.41385e-05	<= 75	Negative
RDW	14.6889	13.3222	-1.36667	-2.84023	0.106892	0.064905	> 75	Negative
Reverse T3	20.4875	23.6375	3.15	-4.80809	11.1081	0.380444	<= 75	Positive
Reverse T3	21.7556	22.8556	1.1	-4.84849	7.04849	0.681038	> 75	Positive
Sex Horm Binding Glob	66.8556	67.1111	0.255556	-11.4497	11.9609	0.961081	<= 75	Positive
Sex Horm Binding Glob	62.5111	57.0333	-5.47778	-14.6925	3.73693	0.207652	> 75	Negative
Sodium	140.75	139.625	-1.125	-3.28841	1.03841	0.258556	<= 75	Negative
Sodium	141.222	141.444	0.222222	-2.59623	3.04067	0.860248	> 75	Positive
Specific Gravity	1.01556	1.01256	-0.003	-0.00808426	0.00208426	0.210711	<= 75	Negative
Specific Gravity	1.01544	1.01556	0.000111111	-0.00455573	0.00477795	0.957562	> 75	Positive
T. Chol/HDL Ratio	3.27778	3.3	0.0222222	-0.272434	0.316878	0.866254	<= 75	Positive
T. Chol/HDL Ratio	3.65556	3.71111	0.0555556	-0.232339	0.34345	0.668118	> 75	Positive
T4 Free (Direct)	1.21333	1.26	0.0466667	-0.128743	0.222076	0.556584	<= 75	Positive
T4 Free (Direct)	1.26444	1.27222	0.00777778	-0.0740933	0.0896488	0.83208	> 75	Positive
Testosterone	82.1111	88.5556	6.44444	-4.43371	17.3226	0.209064	<= 75	Positive
Testosterone	279.667	256.444	-23.2222	-55.604	9.15955	0.136782	> 75	Negative
Thyroid Peroxidase (TPO) Ab	17.3333	17.6667	0.333333	-14.4673	15.1339	0.959854	<= 75	Positive
Thyroid Peroxidase (TPO) Ab	14.1111	12.2222	-1.88889	-4.99806	1.22029	0.198807	> 75	Negative
Triglycerides	121.111	115	-6.11111	-29.8853	17.6631	0.569718	<= 75	Negative
Triglycerides	139.222	144	4.77778	-12.8379	22.3934	0.549103	> 75	Positive
Triiodothyronine Free	2.88889	2.81111	-0.0777778	-0.348938	0.193383	0.526919	<= 75	Negative
Triiodothyronine Free	3.21111	2.9	-0.311111	-0.504979	-0.117243	0.00603753	> 75	Negative
TSH	2.66	2.48667	-0.173333	-0.832598	0.485931	0.561126	<= 75	Negative
TSH	2.39333	2.66211	0.268778	-0.413455	0.951011	0.390166	> 75	Positive
Uric Acid	5.55	5.425	-0.125	-0.458661	0.208661	0.405094	<= 75	Negative
Uric Acid	6.41111	6.47778	0.0666667	-0.558984	0.692317	0.812087	> 75	Positive
VLDL Cholesterol Cal	24.2222	23	-1.22222	-5.95715	3.5127	0.56813	<= 75	Negative
VLDL Cholesterol Cal	27.7778	28.6667	0.888889	-2.51511	4.29289	0.563736	> 75	Positive
WBC	6.3	6.67778	0.377778	-1.00997	1.76553	0.547665	<= 75	Positive
WBC	6.55556	5.78889	-0.766667	-1.66883	0.135496	0.0857023	> 75	Negative

## Sheet: Stable 6
Supplemental Table 6. Paired t-tests of DNAm estimators, stratified by age
Variable	Before	After	Difference	CI_low	CI_high	P-value	Age	Direction	Type
AgeAccelHorvath	-1.17	0.067	1.237	-0.186	2.66	0.07998	<= 75	Positive	DNAmAge
AgeAccelHorvath	0.282	-0.482	-0.764	-2.989	1.462	0.4517	> 75	Negative	DNAmAge
AgeAccelHannum	-0.069	0.281	0.35	-1.795	2.494	0.7167	<= 75	Positive	DNAmAge
AgeAccelHannum	0.231	-0.753	-0.984	-2.594	0.626	0.1965	> 75	Negative	DNAmAge
AgeAccelSkinBlood	-1.537	-0.411	1.126	-1.637	3.89	0.3747	<= 75	Positive	DNAmAge
AgeAccelSkinBlood	1.179	0.431	-0.748	-2.028	0.532	0.2148	> 75	Negative	DNAmAge
AgeAccelTL	-0.023	-0.033	-0.01	-0.073	0.053	0.7201	<= 75	Negative	DNAmAge
AgeAccelTL	0.025	0.055	0.03	-0.047	0.107	0.4002	> 75	Positive	DNAmAge
AgeAccelPheno	-0.542	0.14	0.682	-3.054	4.419	0.6847	<= 75	Positive	DNAmAge
AgeAccelPheno	0.151	-0.827	-0.978	-3.295	1.338	0.3586	> 75	Negative	DNAmAge
AgeAccelGrim	-0.286	-1.06	-0.774	-1.595	0.047	0.06133	<= 75	Negative	DNAmAge
AgeAccelGrim	0.369	-0.509	-0.878	-1.934	0.178	0.09149	> 75	Negative	DNAmAge
DNAmADMAdjAge	-2.396	-2.931	-0.535	-7.515	6.445	0.864	<= 75	Negative	GrimAge
DNAmADMAdjAge	0.995	-1.756	-2.751	-8.261	2.759	0.2829	> 75	Negative	GrimAge
DNAmB2MAdjAge	-1236.41	-12112.6	-10876.2	-43691.6	21939.3	0.4666	<= 75	Negative	GrimAge
DNAmB2MAdjAge	7882.07	-697.235	-8579.31	-36037.3	18878.7	0.4917	> 75	Negative	GrimAge
DNAmCystatinCAdjAge	2378.49	324.887	-2053.61	-8825.36	4718.15	0.5042	<= 75	Negative	GrimAge
DNAmCystatinCAdjAge	7329.71	-2234.05	-9563.76	-17304.7	-1822.85	0.02151	> 75	Negative	GrimAge
DNAmGDF15AdjAge	52.085	-32.91	-84.995	-157.072	-12.919	0.02628	<= 75	Negative	GrimAge
DNAmGDF15AdjAge	-2.046	-67.336	-65.289	-133.977	3.398	0.05974	> 75	Negative	GrimAge
DNAmLeptinAdjAge	392.332	99.672	-292.659	-1482.42	897.102	0.5861	<= 75	Negative	GrimAge
DNAmLeptinAdjAge	-747.643	-646.453	101.19	-1046	1248.38	0.8439	> 75	Positive	GrimAge
DNAmPACKYRSAdjAge	-0.232	-2.874	-2.642	-5.939	0.655	0.1018	<= 75	Negative	GrimAge
DNAmPACKYRSAdjAge	-0.445	-1.224	-0.779	-2.327	0.769	0.2793	> 75	Negative	GrimAge
DNAmPAI1AdjAge	-803.973	447.135	1251.11	-218.997	2721.21	0.08533	<= 75	Positive	GrimAge
DNAmPAI1AdjAge	-399.67	104.601	504.271	-770.281	1778.82	0.3882	> 75	Positive	GrimAge
DNAmTIMP1AdjAge	-68.601	-66.146	2.455	-170.875	175.785	0.9747	<= 75	Positive	GrimAge
DNAmTIMP1AdjAge	100.624	25.874	-74.749	-363.682	214.184	0.5673	> 75	Negative	GrimAge
CD8.naive	196.907	204.678	7.771	-5.091	20.633	0.2011	<= 75	Positive	CellType
CD8.naive	183.06	181.806	-1.253	-8.606	6.099	0.7045	> 75	Negative	CellType
CD8pCD28nCD45RAn	7.184	7.598	0.414	-1.41	2.239	0.6147	<= 75	Positive	CellType
CD8pCD28nCD45RAn	9.31	9.382	0.072	-2.22	2.364	0.9442	> 75	Positive	CellType
PlasmaBlast	2.038	2.104	0.067	-0.033	0.166	0.1613	<= 75	Positive	CellType
PlasmaBlast	2.118	2.097	-0.021	-0.115	0.072	0.6144	> 75	Negative	CellType
CD4T	0.149	0.133	-0.016	-0.045	0.013	0.2417	<= 75	Negative	CellType
CD4T	0.097	0.121	0.025	-0.001	0.05	0.05847	> 75	Positive	CellType
NK	0.048	0.041	-0.007	-0.02	0.007	0.2811	<= 75	Negative	CellType
NK	0.044	0.041	-0.002	-0.017	0.013	0.7516	> 75	Negative	CellType
Mono	0.067	0.078	0.012	-0.005	0.028	0.1556	<= 75	Positive	CellType
Mono	0.083	0.091	0.008	0.004	0.013	0.004318	> 75	Positive	CellType
Gran	0.692	0.722	0.03	-0.027	0.087	0.2575	<= 75	Positive	CellType
Gran	0.748	0.721	-0.027	-0.066	0.012	0.1516	> 75	Negative	CellType

## Sheet: STable 7
Supplemental Table 7. Differences of mean methylation levels within genomic regions
	Before	After	Difference	CI_low	CI_high	P-value
TSS1500	0.471237	0.472538	0.00130197	-0.00102951	0.00363345	0.254953
TSS200	0.204437	0.202554	-0.00188349	-0.00424974	0.000482765	0.111364
5UTR	0.580487	0.583312	0.0028255	0.000559602	0.0050914	0.017523
1stExon	0.330147	0.32919	-0.000956944	-0.00359957	0.00168568	0.45534
GeneBody	0.726421	0.730979	0.00455803	0.0021553	0.00696076	0.000922459
3UTR	0.779851	0.785162	0.00531136	0.00266979	0.00795292	0.000549308

## Sheet: STable 8
Supplemental Table 8. Top 20 DNA methylation sites significantly associated with the treatment, additionally adjusted for cell compositions
Chr	Probe	bp	Gene	Difference	CI_low	CI_high	P-value	FDR
11	cg13824097	1827023		0.0808943	0.0961385	0.0656501	4.3507e-08	0.0312389
16	cg11297013	8346717		0.0252619	0.0305786	0.0199452	7.64206e-08	0.0312389
1	cg07907639	159787620		0.0309344	0.03855	0.0233187	2.08122e-07	0.0312389
1	cg19081470	11000722		0.0582157	0.0713116	0.0451198	2.64036e-07	0.0312389
6	cg03863838	36562081	SFRS3	-0.0461469	-0.0358098	-0.056484	2.95244e-07	0.0312389
1	cg17034181	101362442	SLC30A7	-0.0466189	-0.036846	-0.0563917	3.31274e-07	0.0312389
22	cg10695761	21539377		0.0456321	0.0562485	0.0350157	3.69615e-07	0.0312389
16	cg10765567	75467484	CFDP1	-0.00341689	-0.00261766	-0.00421612	3.74442e-07	0.0312389
2	cg11865801	237967595		0.0163138	0.0204107	0.0122169	4.19142e-07	0.0312389
7	cg05725489	600658	PRKAR1B	0.0300949	0.037383	0.0228068	4.90253e-07	0.0312389
5	cg00398767	109037023	MAN2A1	0.0343678	0.0431101	0.0256255	5.10448e-07	0.0312389
1	cg16410524	167604788	RCSD1	0.00203346	0.00274868	0.00131823	5.38248e-07	0.0312389
2	cg08357990	33359550	LTBP1	-0.0493576	-0.0390996	-0.0596156	5.58611e-07	0.0312389
8	cg23628099	48089762		0.050902	0.0633763	0.0384277	6.44983e-07	0.0312389
20	cg22659862	57438238	GNAS	0.0115141	0.0144552	0.00857305	6.87146e-07	0.0312389
7	cg13365431	150767768	SLC4A2	0.0200723	0.0260513	0.0140933	6.97162e-07	0.0312389
17	cg08890627	75196940	SEC14L1	0.0136157	0.0180467	0.00918471	7.10975e-07	0.0312389
16	cg07753525	79030857	WWOX	0.00403205	0.00512299	0.00294111	7.71314e-07	0.0312389
3	cg26946032	129305723	PLXND1	0.0172467	0.0215736	0.0129198	7.90529e-07	0.0312389
17	cg09021817	1799727	RPA1	0.0092737	0.0119498	0.00659754	7.94211e-07	0.0312389

## Sheet: STable 9
Supplemental Table 7. GREAT GO Enrichment analysis results of top 500 treatment-related CpGs versus reference gene sets											Supplemental Table 9. GREAT GO Enrichment analysis results of top 500 treatment-related CpGs versus reference gene sets
GO_id	GO term	Total_Genes	Binom_Expected	Binom_Observed_Region_Hits	Binom_Fold_Enrichment	Binom_Raw_PValue	Binom_Adjp_BH	Direction	Ontology		GO_id	GO term	Total_Genes	Binom_Expected	Binom_Observed_Region_Hits	Binom_Fold_Enrichment	Binom_Raw_PValue	Binom_Adjp_BH	Direction	Ontology
GO:0005739	mitochondrion	1586	17.7836	48	2.69911	9.1999e-10	7.27367e-08	Hypermethylation	GO Cellular Component		GO:0005739	mitochondrion	1586	17.7836	48	2.69911	9.1999e-10	7.27367e-08	Hypermethylation	GO Cellular Component
GO:0006996	organelle organization	2232	26.9026	62	2.30461	1.34847e-09	6.39911e-07	Hypermethylation	GO Biological Process		GO:0006996	organelle organization	2232	26.9026	62	2.30461	1.34847e-09	6.39911e-07	Hypermethylation	GO Biological Process
GO:0070013	intracellular organelle lumen	2690	31.392	68	2.16616	2.41189e-09	1.69031e-07	Hypermethylation	GO Cellular Component		GO:0070013	intracellular organelle lumen	2690	31.392	68	2.16616	2.41189e-09	1.69031e-07	Hypermethylation	GO Cellular Component
GO:0043233	organelle lumen	2750	32.1223	69	2.14804	2.5388e-09	1.69031e-07	Hypermethylation	GO Cellular Component		GO:0043233	organelle lumen	2750	32.1223	69	2.14804	2.5388e-09	1.69031e-07	Hypermethylation	GO Cellular Component
GO:0031974	membrane-enclosed lumen	2800	32.6016	69	2.11646	4.587e-09	2.90128e-07	Hypermethylation	GO Cellular Component		GO:0031974	membrane-enclosed lumen	2800	32.6016	69	2.11646	4.587e-09	2.90128e-07	Hypermethylation	GO Cellular Component
GO:1901362	organic cyclic compound biosynthetic process	2924	34.5974	68	1.96547	1.00047e-07	3.6017e-05	Hypermethylation	GO Biological Process		GO:1901362	organic cyclic compound biosynthetic process	2924	34.5974	68	1.96547	1.00047e-07	3.6017e-05	Hypermethylation	GO Biological Process
GO:0016787	hydrolase activity	2403	28.6448	59	2.05971	1.69387e-07	8.92427e-05	Hypermethylation	GO Molecular Function		GO:0016787	hydrolase activity	2403	28.6448	59	2.05971	1.69387e-07	8.92427e-05	Hypermethylation	GO Molecular Function
GO:0044271	cellular nitrogen compound biosynthetic process	2858	33.8117	66	1.95199	2.01905e-07	6.58717e-05	Hypermethylation	GO Biological Process		GO:0044271	cellular nitrogen compound biosynthetic process	2858	33.8117	66	1.95199	2.01905e-07	6.58717e-05	Hypermethylation	GO Biological Process
GO:0033036	macromolecule localization	1692	20.8771	47	2.25128	2.99914e-07	9.20911e-05	Hypermethylation	GO Biological Process		GO:0033036	macromolecule localization	1692	20.8771	47	2.25128	2.99914e-07	9.20911e-05	Hypermethylation	GO Biological Process
GO:0031090	organelle membrane	2574	31.2929	62	1.98128	2.99957e-07	1.51778e-05	Hypermethylation	GO Cellular Component		GO:0031090	organelle membrane	2574	31.2929	62	1.98128	2.99957e-07	1.51778e-05	Hypermethylation	GO Cellular Component
GO:0006996	organelle organization	2232	26.9026	111	4.126	2.94633e-37	1.23039e-34	Hypomethylation	GO Biological Process		GO:0006996	organelle organization	2232	26.9026	111	4.126	2.94633e-37	1.23039e-34	Hypomethylation	GO Biological Process
GO:0070013	intracellular organelle lumen	2690	31.392	108	3.44037	1.55545e-29	1.09313e-27	Hypomethylation	GO Cellular Component		GO:0070013	intracellular organelle lumen	2690	31.392	108	3.44037	1.55545e-29	1.09313e-27	Hypomethylation	GO Cellular Component
GO:0031974	membrane-enclosed lumen	2800	32.6016	110	3.37407	2.09564e-29	1.39526e-27	Hypomethylation	GO Cellular Component		GO:0031974	membrane-enclosed lumen	2800	32.6016	110	3.37407	2.09564e-29	1.39526e-27	Hypomethylation	GO Cellular Component
GO:0043233	organelle lumen	2750	32.1223	108	3.36215	1.01951e-28	6.44841e-27	Hypomethylation	GO Cellular Component		GO:0043233	organelle lumen	2750	32.1223	108	3.36215	1.01951e-28	6.44841e-27	Hypomethylation	GO Cellular Component
GO:0005829	cytosol	2588	31.4585	104	3.30594	4.91004e-27	2.82327e-25	Hypomethylation	GO Cellular Component		GO:0005829	cytosol	2588	31.4585	104	3.30594	4.91004e-27	2.82327e-25	Hypomethylation	GO Cellular Component
GO:0044267	cellular protein metabolic process	2935	35.2624	109	3.09111	4.84961e-26	1.01785e-23	Hypomethylation	GO Biological Process		GO:0044267	cellular protein metabolic process	2935	35.2624	109	3.09111	4.84961e-26	1.01785e-23	Hypomethylation	GO Biological Process
GO:0065008	regulation of biological quality	2826	35.845	110	3.06877	4.87476e-26	1.01785e-23	Hypomethylation	GO Biological Process		GO:0065008	regulation of biological quality	2826	35.845	110	3.06877	4.87476e-26	1.01785e-23	Hypomethylation	GO Biological Process
GO:0033036	macromolecule localization	1692	20.8771	79	3.78406	6.14156e-24	1.16578e-21	Hypomethylation	GO Biological Process		GO:0033036	macromolecule localization	1692	20.8771	79	3.78406	6.14156e-24	1.16578e-21	Hypomethylation	GO Biological Process
GO:0031981	nuclear lumen	2082	24.5671	85	3.45991	3.03159e-23	1.66737e-21	Hypomethylation	GO Cellular Component		GO:0031981	nuclear lumen	2082	24.5671	85	3.45991	3.03159e-23	1.66737e-21	Hypomethylation	GO Cellular Component
GO:0005739	mitochondrion	1586	17.7836	71	3.99244	8.20259e-23	4.32345e-21	Hypomethylation	GO Cellular Component		GO:0005739	mitochondrion	1586	17.7836	71	3.99244	8.20259e-23	4.32345e-21	Hypomethylation	GO Cellular Component

[truncated: 2 more sheets: STable 10, Sheet8]
